# Supplementary material for: Effects of a large-scale, natural sediment deposition event on plant cover in a Massachusetts salt marsh
Source: PLoS One. 2021 Jan 22;16(1):e0245564. doi: 10.1371/journal.pone.0245564 (PMC7822311; doi:10.1371/journal.pone.0245564)
Supplement: S2 Table — EB = Essex Bay, JN = Jeffrey’s Neck, and PI = Plum Island. (XLSX) [file pone.0245564.s002.xlsx]

## Sheet: Sheet1
S2 Table. Raw data on sediment deposit thickness in winter and summer 2018, bulk density, salinity, redox, pH and percent cover of salt marsh plants.
Waypoint	Site	Sediment/Control	Habitat Type	Thickness Category (mm)	Winter Thickness (mm)	Summer Thickness (mm)	Bulk Density (g/cm3)	Salinity (psu)	Redox	pH	Percent Plant Cover
1	EB	Control	Low	Control	0	0	NA	31.4	-304	6.1	100
2	EB	Sediment	Low	40-90	35	42	0.868435	29.4	-317	6.2	70
3	EB	Sediment	High	20-39	28	29	0.915311	28.1	-298	6.3	80
4	EB	Sediment	Low	1-19	25	19	0.374507	31.7	-260	6.3	65
5	EB	Sediment	High	1-19	27	16	0.528159	28.2	-328	6.2	55
6	EB	Sediment	High	20-39	30	20	1.12072	34.9	-318	6.2	70
7	EB	Control	High	Control	0	0	NA	31	-336	6.7	95
8	EB	Control	High	Control	0	0	NA	31.7	-325	6.5	90
9	EB	Sediment	High	20-39	11	28	0.38756	36	-322	6.9	35
10	EB	Sediment	High	1-19	14	18	1.76172	34.2	-396	6.8	85
11	EB	Sediment	Low	1-19	13	19	1.17291	32.7	-335	6.4	95
12	EB	Sediment	High	20-39	10	20	1.42287	30.2	-310	6.3	55
13	EB	Sediment	Low	20-39	9	25	1.32706	29.1	-302	6.5	85
14	EB	Control	High	Control	0	0	NA	33.8	-306	6.1	95
15	EB	Control	High	Control	0	0	NA	32.7	-270	6.2	100
16	EB	Sediment	High	40-90	40	46	ND	34	-284	6.35	75
17	EB	Sediment	High	20-39	30	31	0.656427	27.6	-323	6.4	65
18	EB	Sediment	High	20-39	16	20	1.07632	33	-305	6.2	50
19	EB	Sediment	High	20-39	15	20	1.08255	40.4	-324	6.4	80
20	EB	Sediment	High	1-19	5	11	1.16727	36.5	-290	6.1	95
21	EB	Control	High	Control	0	0	NA	32.9	-279	5.8	95
22	EB	Control	High	Control	0	0	NA	35.2	-302	6	100
23	EB	Sediment	High	1-19	14	5	0.910595	38.2	-320	6.4	90
24	EB	Sediment	High	1-19	17	14	0.581987	33.7	-289	6.15	95
25	EB	Sediment	High	20-39	18	25	0.656831	39.5	-317	6.3	90
26	EB	Sediment	High	1-19	18	5	1.09952	33.8	-300	6.2	95
27	EB	Sediment	High	1-19	6	5	1.33636	35.6	-277	5.9	90
28	EB	Control	Low	Control	0	0	NA	33.3	-258	5.8	100
29	JN	Sediment	High	20-39	21	36	1.59271	35.7	-331	6.7	78
30	JN	Sediment	High	1-19	18	18	1.50792	36.4	-330	6.6	80
31	JN	Sediment	High	1-19	18	19	0.952047	31.7	-268	6.2	85
32	JN	Sediment	High	40-90	60	64	0.468676	34.4	-325	6.6	61
33	JN	Control	High	Control	0	0	NA	29.1	-350	7.3	90
34	JN	Control	High	Control	0	0	NA	34	-333	6.9	100
35	JN	Sediment	High	20-39	23	20	0.331267	33.9	-337	7	81
36	JN	Sediment	High	40-90	46	56	0.966736	36.5	-348	7.2	25
37	JN	Sediment	Unvegetated	40-90	36	40	0.815524	54	-320	6.8	36
38	JN	Sediment	Unvegetated	20-39	19	20	1.5246	53.7	-343	7.2	0
39	JN	Sediment	Unvegetated	20-39	30	20	1.25729	49.1	-350	7.1	2
40	JN	Sediment	High	1-19	17	18	0.917703	40.2	-321	6.8	85
41	JN	Sediment	High	20-39	17	22	1.27909	49.2	-302	6.5	60
42	JN	Sediment	High	40-90	52	40	1.13894	36.8	-345	6.9	5
43	JN	Sediment	High	20-39	24	28	1.85275	36.4	-336	7	81
44	JN	Control	High	Control	0	0	NA	34.8	-347	7.2	90
45	JN	Control	High	Control	0	0	NA	32	-330	7	85
46	JN	Sediment	High	20-39	34	29	0.886969	36.6	-279	6.7	73
47	JN	Sediment	High	20-39	30	39	0.589027	34	-293	6.7	93
48	JN	Sediment	High	40-90	31	48	0.704337	35.3	-297	6.4	83
49	JN	Sediment	High	40-90	39	58	0.461416	31.6	-306	6.5	63
50	JN	Sediment	High	20-39	48	34	0.939075	35.4	-222	6.4	85
51	JN	Sediment	High	40-90	43	45	0.875086	35.2	-276	6.3	70
52	JN	Sediment	Unvegetated	40-90	71	76	0.687486	32.3	-345	6.8	25
53	JN	Sediment	High	40-90	49	52	0.648237	35.6	-144	6.9	90
54	JN	Sediment	High	40-90	95	90	0.529982	34.2	-254	6.9	78
55	JN	Sediment	High	40-90	51	41	0.563786	34.1	-306	6.6	81
56	JN	Control	High	Control	0	0	NA	40.5	-294	6.4	85
57	JN	Control	High	Control	0	0	NA	37.6	-307	6.5	100
58	JN	Control	Low	Control	0	0	NA	33.7	-287	6.5	86
59	JN	Sediment	High	40-90	50	64	0.567522	35.4	-330	7.1	72
60	JN	Sediment	High	40-90	84	65	0.509	32.5	-295	6.6	95
61	JN	Sediment	High	40-90	52	45	0.620832	32.7	-305	6.6	88
62	JN	Sediment	High	40-90	48	59	0.542982	33.4	-295	6.4	96
63	JN	Sediment	Unvegetated	1-19	7	15	0.54026	38.8	-337	7.2	15
64	JN	Sediment	High	20-39	17	35	0.961891	41.7	-333	7.1	0
65	JN	Sediment	High	20-39	21	24	0.672226	33.4	-332	7	62
66	JN	Sediment	High	40-90	61	40	0.788627	34.2	-284	6.9	90
67	JN	Sediment	High	20-39	41	30	0.669133	31.4	-325	6.6	42
68	JN	Sediment	High	40-90	18	41	0.279373	30.5	-321	6.6	65
69	JN	Sediment	Unvegetated	20-39	62	36	0.357123	35.5	-326	7	26
70	JN	Sediment	High	40-90	54	44	0.6098	38.3	-328	7	72
71	JN	Sediment	High	20-39	28	39	0.375564	36.2	-303	6.8	70
72	JN	Sediment	High	20-39	12	25	0.966587	32.7	-321	6.9	78
73	JN	Sediment	High	20-39	37	28	1.06347	34.7	-322	6.9	71
74	PI	Control	High	Control	0	0	NA	35.9	-128	5.4	95
75	PI	Sediment	High	1-19	4	15	ND	33.4	-112	4.8	85
76	PI	Sediment	High	1-19	19	10	0.538486	28.8	-148	4.5	90
77	PI	Sediment	Unvegetated	40-90	39	42	1.08741	33.3	-351	7.1	25
78	PI	Sediment	High	40-90	41	48	0.730791	34.4	-54	6.6	75
79	PI	Sediment	High	20-39	15	21	0.829776	36.7	-84	4.3	74
80	PI	Sediment	High	40-90	21	46	1.18756	31.5	-228	6.4	70
81	PI	Control	High	Control	0	0	NA	29.2	-259	6.5	100
82	PI	Sediment	Unvegetated	1-19	13	14	0.553208				90
83	PI	Control	High	Control	0	0	NA	32.1	-196	6.8	75
84	PI	Control	High	Control	0	0	NA	28.6	-273	6.7	80
85	PI	Control	Low	Control	0	0	NA	33.4	-170	6.6	100
86	PI	Sediment	Low	40-90	26	54	0.895105	33.6	-205	6.7	90
87	PI	Sediment	High	1-19	35	11	1.09695	34.1	-349	6.8	85
88	PI	Sediment	High	20-39	44	26	0.615163	31.8	-298	7	65
89	PI	Sediment	Low	40-90	54	47	1.19441	30.7	-303	7	90
90	PI	Sediment	High	1-19	22	0	1.2253	33.8	-343	6.8	85
91	PI	Sediment	High	20-39	20	31	2.00069	36.1	-160	4.7	85
92	PI	Control	High	Control	0	0	NA	32.3	-108	5.5	95
93	PI	Control	High	Control	0	0	NA	36.4	-64	5.5	85
94	PI	Sediment	High	1-19	18	12	1.41085	32.8	11	5.5	90
95	PI	Sediment	High	40-90	28	57	1.3678	37.7	-95	3	75
96	PI	Control	UPLAND	Control	0	0	NA				100
97	PI	Control	UPLAND	Control	0	0	NA				100
98	PI	Sediment	Unvegetated	20-39	51	32	NA	34	40	3.4	35
99	PI	Sediment	High	1-19	21	0	1.27856	36.8	26	3.5	95
100	PI	Sediment	High	20-39	17	35	0.897931	32.8	5	5.1	85
101	PI	Control	Low	Control	0	0	NA	28	-203	6.3	100
102	PI	Sediment	Low	1-19	3	0	ND	29	-74	6.3	93
103	PI	Sediment	Low	20-39	27	24	1.01281	29.7	-148	6.7	90
104	PI	Sediment	Low	1-19	15	16	1.70343	31.4	-52	6.5	95
105	PI	Sediment	ND	40-90	31	41	0.859811	ND	ND	ND	ND
EB = Essex Bay
JN = Jeffrey's Neck
PI = Plum Island
NA = Not Applicable
ND = No Data
